# Supplementary material for: The epithelial polarity axis controls the resting membrane potential and Cl− co-transport in breast glandular structures
Source: J Cell Sci. 2023 Nov 9;137(5):jcs260924. doi: 10.1242/jcs.260924 (PMC10651101; doi:10.1242/jcs.260924)
Supplement: Table S1. Original data for results presented. Tab 1 has data for Fig. 1A, tab 2 has data for Fig. 1B, tab 3 has data for Fig 2A, tab 4 has data for Fig 3B, tab 5 has data for Fig. 4B, tab 6 has data for Fig. 4C, and tab 7 has data for Fig 5B. [file joces-137-260924-TableS1.xlsx]

## Sheet: Fig1A,MP
Figure 1A: MP (-mV) in S1 and T4-2 cells; Effect of Furosemide
Days in	S1 cells		T4-2 cells
Culture	Control	Furosemide	Control	Furosemide
2 Days			14	38
			13	17
			20	16
			15	11
			12	12
			9	10
			8	9
			11	8
			12	9
			10	10
			9	9
			11	9
			10	11
			9	9
			8	8
			8	9
			6	14
			8	11
			15	9
			20	10
			13	11
			14	9
			9	8
			15	12
			13	9
			14	8
			13	7
			15	8
			8	6
			19	9
			11	11
			13	10
			9	8
			13	11
			14	8
			12	7
			13	9
			11	10
			14	9
			9	8
			8	10
			10	7
			11	8
			13	12
			9	9
			15	10
			13	9
			12	10
			9	9
			8	8
			15	15
			7	23
			6	7
			7	12
			8	11
			6	7
			7	11
			8	23
			6	13
			6	15
			8	12
			4	20
			5	15
			5	16
			6	8
			7	9
			8	8
			6	8
			9	9
			9	8
			10	10
			7	9
			6	7
			10	9
			11	8
			8	11
			7	14
			5	9
			12	7
			5	8
			11	6
			13	10
			9	9
			11	8
			7	7
			8	9
			9	8
			7	7
			11	8
			9	11
			10	13
			12	14
			8	13
			9	8
			9	7
			9	9
			6	6
			7	7
			8	9
			10	7
			14	9
			14	5
			6	11
			11	6
			10	13
			7	7
			11	6
			16	17
			9	8
			10	7
			13	12
			13	14
			12	8
			9	6
			11	16
			9	8
			13	13
			13	18
			16	13
			9	7
			11	7
			17	11
			11	8
			10	6
			7	7
			9	10
			9	7
			13	7
			7	7
			8	9
			12	8
			11	7
			17	10
			13	13
			6	22
			7	8
			8	7
			9	12
			8	11
			10	14
			9	21
			8	9
			9	6
			11	7
			7	9
			8	9
			8	23
			7	8
			9	9
			9	10
			12
			10
			16
			9
			14
			14
			11
			6
			13
			11
			9
			5
			12
			10
			20
			12
			13
			6
			6
			8
			12
			6
4 Days	21	36	9	11
	31	34	8	14
	26	15	13	12
	20	30	8	9
	20	28	9	11
	27	18	7	10
	26	24	16	8
	25	21	11	10
	18	19	9	8
	15	21	12	6
	18	34	8	10
	21	18	9	12
	24	34	8	9
	24	22	7	13
	15	25	11	10
	15	15	10	11
	13	18	12	8
	23	34	9	14
	35	20	12	9
	15	22	13	13
	18	26	11	10
	16	22	14	15
	14	28	10	8
	15	20	11	6
	14	26	10	7
	15	20	15	8
	26	22	9	6
	14	16	13	8
	16	33	17	9
	15	21	18	11
	18	35	11	10
	18	19	16	12
	22	31	10	13
	14	20	14	12
	25	34	12	9
	28	27	14	8
	17	24	13	13
	29	19	10	14
	32	18	15	7
	21	20	13	11
	14	20	14	10
	16	19	10	9
	21	22	9	11
	25	20	12	7
	16	38	10	8
	22	32	10	11
	23	26	8	12
	24	24	7	7
	28	27	10	6
	32	31	11	10
	41	25	24	14
	18	21	10	13
	18	19	10	8
	19	20	9	8
	21	22	8	9
	19	25	9	8
	18	38	9	17
	20	41	9	9
	23	37	12	8
	19	26	8	11
	21	19	9	9
	22	28	11	10
	26	30	13	7
	17	17	17	9
	19	31	9	11
	27	29	16	8
	25	31	10	7
	24	35	9	10
	25	24	12	9
	19	22	11	10
	20	31	13	9
	23	28	10	11
	17	19	9	10
	19	36	8	15
	20	28	6	10
	22	26	7	14
	19	22	11	16
	21	24	20	15
	36	26	15	17
	19	25	9	14
	16	28	11	15
	22	33	10	13
	34	26	10	15
	20	27	9	15
	19	27	11	14
	22	26	8	16
	31	25	13	16
	23	24	14	14
	25	27	10	16
	13	30	10	17
	18	33	12	10
	20	18	10	14
	25	28	13	15
	19	24	9	10
	33	18	13	11
	15	28	11	13
	14	27	12	14
	14	18	11	9
	22	29	9	8
	24	33	13	10
	15	35	15	11
	17	29	15	10
	11	28	16	12
	20	27	7	9
	21	33	8	15
	18	26	14	9
	22	25	11	10
	17	31	12	9
	21	20	16	11
	16	18	12	12
	30	18	9	9
	17	21	8	11
	21	24	20	12
	64	22	12	9
	27	27	13	14
	23	30	9	8
	24	28	8	13
	19	26	11	9
	25	25	11	9
	21	19	12	10
	17	31	9	11
	16	32	16	19
	19	36	13	13
	12	20	11	8
	10		9	13
	12		12	12
	9		8	17
	14		15	8
	14		9	11
	19		10	11
	20		12	10
	19		11	11
	18		7	14
	21		12	9
	12		12	10
	23		15	11
	24		9	12
	25		6	8
	26		10	13
	27		8	11
	24		15	9
	19		9	10
	28		8	11
	24		11	8
	20		11	14
	27		12	11
	33		8	10
	32		7	9
	47		15	13
	31		10	14
	26
	30
	29
	26
	40
	44
	37
	33
	28
	26
	24
	23
	25
7 Days	24	41	35	24
	23	38	34	27
	27	44	26	24
	31	42	46	29
	26	50	19	26
	26	46	33	28
	24	23	31	26
	16	21	33	30
	20	39	24	27
	21	22	36	27
	16	20	29	25
	18	46	28	28
	23	42	19	27
	20	39	29	21
	20	37	27	28
	21	31	30	28
	19	21	21	26
	29	35	30	26
	28	36	19	27
	28	30	43	27
	29	29	28	30
	19	37	21	27
	17	23	27	28
	21	21	22	31
	16	29	29	28
	21	29	37	29
	23	28	26	23
	24	21	34	33
	24	24	23	22
	21	23	40	29
	40	38	24	27
	37	27	24	24
	42	21	30	35
	38	31	22	22
	27	21	28	21
	23	28	24	32
	29	25	32	24
	31	22	18	37
	23	44	15	20
	21	37	29	22
	25	34	20	22
	21	31	30	25
	20	21	24	24
	21	38	28	26
	20	26	19	30
	25	39	27	28
	19	28	24	22
	17	32	31	29
	27	21	30	29
	21	28	28	31
	21	35	10	27
	14	27	17	16
	26	19	21	36
	15	33	15	26
	33	36	15	18
	31	28	18	34
	15	24	19	25
	21	29	10	17
	24	21	15	35
	19	29	17	28
	28	34	15	22
	25	28	31	17
	26	19	27	22
	19	32	20	16
	29	28	19	24
	21	21	25	20
	19	36	15	26
	17	38	30	21
	19	27	25	25
	21	28	18	20
	32	33	20	19
	15	19	17	34
	32	27	17	20
	23	34	18	22
	21	32	16	21
	26	27	16	17
	31	21	17	33
	24	29	19	21
	25	19	18	18
	22	31	16	35
	17	22	15	14
	21	30	18	24
	26	29	16	20
	18	19	16	23
	14	33	14	18
	16	27	17	14
	31	19	14	22
	21	25	18	16
	17	20	25	16
	24	27	26	17
	14	33	16	21
	17	36	30	17
	14	39	19	16
	25	44	29	22
	26	45	18	20
	24	26	34	17
	15	23	21	21
	17	25	12	16
	17	21	24	20
	37	27	24	21
	26	34	9	11
	38	36	15	13
	27	33	19	17
	28	37	16	15
	26	20	12	21
	24	46	15	8
	19	45	22	21
	25	33	25	19
	54	29	11	10
	47	31	10	14
	24	37	12	20
	28	36	12	14
	32	29	14	14
	28	28	17	11
	37	24	12	21
	39	23	18	20
	56	27	9	17
	24	26	24	16
	23	28	11	14
	25	29	12	16
	14	30	19	14
	26	28	9	14
	29	32	9	15
	34	31	21	11
	23	32	20	13
	24	36	15	21
	22	33	24	19
	26	32	16	10
	20	28	11	20
	17	29	15	15
	14	27	9	13
	24	46	11	20
	22	42	10	16
	26	39	12	11
	23	31	22	21
	19	29	14	9
	15	25	24	11
	21	42	12	21
	45	38	16	11
	40	39	12	17
	23	35	12	21
	24	32	12	12
	25	27	9	28
	26	27	14	23
	15	38	12	24
	43	22	9	21
	44	22	17	27
	17	46	18	23
	16	44	9	12
	17	48	16	23
	26	25	14	11
	27	47	10	20
	28	43	15	21
	36	19	9	15
	35	59	16	21
	37	33	9	10
	26	60	15	9
	25	52	20	10
	24	44	11	19
	27	19	23	18
	16	22	14	14
	19	43	12	14
	26	36	11	15
	25	33	13	18
	27	39	9	11
	25	30	10	16
	24	29	12	13
	26	24	10	13
	26	31	14	15
	25	29	12	11
	24	32	26	16
	28	28	12	15
	25	35	14	14
	22	19	10	17
	39	28	19	18
	22	36	10	14
	21	28	9	11
	38	36	11	10
	23	34	16	15
	36	38	14	14
	21	41	11	13
	26	44	11	14
	24	22	9	27
	25	23	30	20
	19	29	19	11
	21	33	14	13
			10	14
			16	18
			15	15
			11	11
			9	12
			21	10
			11	19
			10	14
			12	19
			22	11
			12	15
			13	19
			14	11
			10	12
			9
			26
			13
			19
			12
			19
			13
			17
			11
			19
			13
10 Days	25	30	19	38
	30	29	21	25
	26	28	13	18
	23	27	13	25
	21	25	21	26
	31	23	19	24
	33	39	11	19
	35	37	19	31
	21	36	15	33
	22	34	15	29
	22	32	10	33
	21	31	19	25
	28	24	12	19
	29	23	15	38
	24	18	14	31
	33	32	15	28
	27	29	25	24
	25	25	18	36
	17	36	27	28
	20	44	23	29
	21	47	21	26
	18	21	28	37
	33	42	25	26
	38	24	31	27
	39	25	29	38
	41	30	34	23
	19	20	39	18
	23	19	27	28
	26	19	28	25
	28	24	25	20
	22	29	23	19
	26	22	27	24
	24	24	21	17
	29	27	19	23
	21	26	15	20
	24	28	12	24
	25	34	17	27
	32	31	36	28
	28	28	29	37
	25	25	32	36
	21	46	35	30
	30	44	32	38
	24	39	27	18
	24	24	29	39
	21	28	28	24
	28	27	32	19
	30	22	25	20
	21	22	35	26
	22	27	29	25
	21	29	29	24
	17	28	18	14
	32	26	16	15
	15	31	26	20
	23	28	25	15
	18	24	15	20
	24	19	22	13
	23	21	21	19
	26	25	14	14
	18	28	20	18
	41	21	22	17
	23	30	29	18
	25	29	17	17
	24	35	28	14
	15	21	18	19
	17	37	15	14
	21	39	16	18
	16	24	14	16
	37	21	12	21
	23	17	15	17
	21	19	14	15
	15	22	11	15
	19	26	19	19
	21	30	17	16
	22	28	18	18
	24	26	18	19
	17	24	16	20
	19	29	15	18
	25	19	15	14
	21	18	15	13
	19	21	13	16
	22	22	16	13
	21	26	12	13
	30	21	23	13
	26	17	14	21
	17	18	15	17
	20	31	22	13
	18	44	13	16
	19	21	16	14
	24	19	15	11
	23	23	24	14
	26	24	22	24
	28	19	23	22
	17	18	20	23
	19	21	19	18
	18	26	13	21
	21	27	13	17
	20	21	15	18
	24	28	15	15
	23	30	12	13
	26	24	13	14
	25	39	20	24
	24	37	23	16
	26	29	25	16
	22	34	18	26
	20	30	18	19
	23	29	29	22
	24	30	26	22
	23	28	14	30
	25	48	13	28
	16	38	21	22
	23	36	16	26
	24	47	26	19
	29	27	13	22
	28	50	19	25
	30	24	27	17
	31	27	18	21
	29	28	13	11
	32	34	25	20
	18	28	19	22
	17	33	30	19
	22	29	15	22
	21	30	23	24
	25	28	33	28
	26	33	17	19
	24	24	18	11
	26	39	11	24
	28	31	16	22
	29	29	21	22
	17	33	25	16
	29	29	32	20
	28	37	11	20
	27	29	23	30
	30	25	23	20
	24	37	19	26
	26	25	25	19
	30	28	20	22
	24	17	29	26
	25	20	13	19
	23	27	21	21
	19	28	15	20
	17	26	13	20
	23	21	17	24
	24	23	26	16
	22	31	17	22
	23	30	26	20
	24	29	13	25
	22	35	14	17
	17	39	27	23
	24	34	19	20
	16	28	30	23
	19	29	24	21
	21	28	17	24
	20	27	18	17
	34	34	28	29
	37	30	23	21
	29	32	18	20
	19	31	18	13
	16	32	14	36
	22	35	13	21
	17	36	25	30
	23	37	16	15
	17	21	27	23
	19	42	19	20
	21	44	11	21
	27	48	12	14
	29	52	44	19
	26	48	14	24
	28	38	17	23
	31	45	25	23
	33	32	22	24
	34	35	15	20
	32	46	15	18
	31	36	16	20
	30	24	29	14
	26	22	30	18
	28	21	24	23
	22	21	24	15
	24	24	15	30
	27	22	19	15
	26	23	23	25
	24	51	15	20
	23	45	30	18
	22	48	19	20
	27	53	27	14
	22	38	26	18
	24	49	25	23
	19	35	24	15
	22	50	19	30
	26	26	23	15
	24	27	26	25
	25	26	14	18
	23	18	10	15
	27	48	23	17
	26	50	20	21
	25	55	24	25
	24	57	27	17
	19	26	25	28
	21	60	30	21
	28	51	14	21
	25	64	15	27
			16	35
			18	20
			25	25
			21	14
			16	13
			19	19
			14	18
			19	15
			19	19
			23	15
			24
			20
			19
			20
			21
			19
			20
			18

## Sheet: Fig1B,Rin
Figure 1B: Membrane Resistance (MOhm) in S1 and T4-2 cells; Effect of Furosemide
Days in	S1 cells		T4-2 cells
Culture	Control	Furosemide	Control	Furosemide
2 Days			10.2857	1.52381
			1.47059	1.61905
			8.85714	2.35849
			7.42857	1.33333
			1.14286	4.4898
			1.31868	2.23301
			2.74725	1.53846
			2.96703	1.94175
			4.50549	2.62136
			1.73554
			3.73984
			22.8571
			16.25
			3.04688
			2.96296
			5.98039
			1.42857
			2.19048
			2.9703	4.25743
			1.3	3.75
			1.4	7.61364
			0.9	3.33333
			1.2	1.25
			0.8	1.84783
			1.3	0.967742
			1	0.645161
			0.7	0.978261
			0.5	0.652174
			1.2	0.978261
			1.2	1.50538
			0.9	1.95652
			0.4	0.6
			0.8	1.1
			2.87129
			0.8	1.88119
			1.9	7.4
			2	2.7
			1.6	5.05263
			1.2	9.10891
			1.68317	4.55446
			1.2	3.6
			1.4
			5.8
			1
			2.1
			0.471698	4.54545
			0.377358	2.0202
			4.11215	3.72093
			10.7921	0.714286
			3.15789
			3.94737	0.9375
			0.789474	4.69388
			9.61538	2.32323
			2.62626	1.61616
			0.816327	0.909091
			1.71717	0.306122
			0.808081	0.612245
			1.0101	0.816327
			2.2449	0.909091
			1.41414	1.42857
			0.606061	1.63265
				0.714286
			0.808081	1.26984
			2.22222	0.660377
				0.566038
				0.566038
			0.606061	0.566038
				0.188679
			1.0101	0.283019
			2.72727
			1.81818
			1.71717
			2.52525
			1.15152
			2.42424
			2.0202
			2.72727
			1.31313
			2.42424
			1.71717
			0.707071
			0.808081
4 Days	3	11.7	2.47525	3.62745
	2.8	3.8	2
	3.7	6.2	3.14815	7.84314
	3.1	3.5	4.1791	1.37255
	3.1	4.6	2.07921	2.37624
	3.4	3.7	2.07921	6.93069
	2.7	2	2.57426	1.76471
	2.1	3.4	2.9703	4.61538
	2.3	4.2	2.05882
	1.68	3.5	2.64706	4.42308
	2.16	2.8	2.67327	2.42718
	2.022	4.6	4.77778	3.13725
	2.531	3.7	6.625	5.58824
	1.81	3	2.37624
	1.824	4.3	1.68317
	2.088	4.5	2.27723
	2.017	2.6	2.57426
	1.922	1.961	12.3	2.2
	2.359	2.185	13.1683	3
	1.65	2.289	5.6	3.2
	2.269	2.407	3	2.1
	2.066	2.564	7.1	2
	1.986	3.754	2	1.08911
	2.333	2.317	3.2	1.9
	1.943	2.166	3.2	1.9
	8.843	2.069	13.6	2.6
	11.415	2.242	17.6	3.6
	15.176	2.327	1.76471	1.6
	10.385	2.137	2.7451	1.4
	3.675	2.377	10.7843	2
	7.72	5.709	13.6	2.6
	6.151	4.901	2.38636	1.9
	5.797	1.724	1.86813	1.48515
	5.888	1.554	3.73626
	9.278	1.606	9.45055
	10.804	2.126	17.0652
	5.833	1.662	18.2828
	6.69	5.279	1.7
	1.505	5.823	1.2
	1.165	5.741	1.5
	1.146	3.913	0.8
	1.935	0.726496	1.58416
	0.685	0.410256	3.5
	4.8	0.431034	3.46535
	1.351	0.416667	0.47619	7.1
	1.348	1	1.04762	1.7
		1.17647		3.1
		0.773109	0.192308	2.4
		0.92437	0.673077	0.9
		0.639175	0.384615	3.93939
			0.673077	6.63043
			0.288462	0.980392
			0.761905	6.93069
			1.44231	1.17647
			1.78218	0.882353
			2.67327	0.990099
			0.4	0.980392
			0.792079	1.08911
			0.5	0.686275
			0.6	2.27723
			4.05941	1.27451
			0.7	1.58416
			1.81818	1.18812
			8.86364	1.48515
			0.454545	1.37255
			0.568182	1.28713
			0.681818	1.38614
			0.454545	0.980392
			1.70455	1.37255
			6.70455	1.17647
			8.18182	1.07843
			0.606061
			0.7
7 Days	3.569	1.75	4.27184	6.01626
	2.503	3.213	7.28155	4.59016
	3.272	6.798	2.31731	2.64463
	2.569	7.509	4.01961	2.16667
	3.668	2.401	3.8835	1.57025
	1.95	2.302	5.33981	1.57025
	3.377	1.699	7.59615	6.96721
	2.559	2.741	8.75	6.77686
	2.462	3.307	0.935185	3.84615
	2.161	4.938		5.38462
	2.476	5.141	9.13043	4.32692
	2.312	5.899	5.07692	5.48077
	2.409	5.119	3.33333	0.855769
	3.246	5.665	1.75926	9.2381
	2.609	3.825	4.65347	6.44231
	3.401	8.235	4.1	3.75
	4.459	8.79	7.0297	6.25
	3.507	10.584	9.05405	8.65385
	2.207	3.171	6.6087	1.63462
	26.198	3.105	1.65217	3.90909
	13.603	1.654	3.21739	1.27273
	2.106	1.857	4.52174	3.6036
	3.403	3.28	6.98276	2.07207
	2.791	4.266	2.75862	5
	1.773	11.928	3.4	6.11111
	11.85	3.066	1	2.42424
	2.106	3.777	1	1.40404
	1.546	3.117	7.2	1.81818
	2.099	11.784	4.84211	6.36364
	5.031	3.425	2.61364
	1.627	3.014	6.40449	2.82828
	5.013	3.193	16.9	3.33333
	6.129	2.798	3.43434	1.93182
	4.931	2.949	8.18182	2.47191
	2.689	3.629	2.11111
	2.519	5.297	36.8	0.5
	2.275	5.896		0.454545
	2.265	6.418	2.0202	1.01124
	11.745	16.915	1.31313
	9.66	4.119	2.82828	4.54545
	2.23	7.635	1.81818	6.13636
	3.305	9.94	6.86869	5.54348
	1.882	23.364	0.868687	1.36364
	3.073	1.911	6.51515	2.27273
	3.418	1.245	2.32323	1.23596
	2.961	3.527	1.41414	0.795455
	2.355	3.368	1.0101
	3.17	3.563	3.53535
	2.654	3.837	1.91919
	11.781	3.983	3.23232
	3.096	3.018	1.0101
	2.956	3.856	1.81818
	2.587	2.554	1.91919
	6.613	3.274	4.74747
	3.878	3.431	3.83838
	2.652	3.641	0.939394
	8.29787	7.28972		2.96703
	9.15789	3.66667	3.53535	1.42857
	2.42453	1.05085	5.55556	6.04396
	1.54808	3.21429	2.40385	6.26374
	7.27273	11.7778		7.69231
	6.2	2.22222	3.90476	2.11538
	1.46739		6.22222	1.25
	6.47619		1.53846	7.40385
	4.85981			2.01923
	0.906542		1.53846	5.86538
	5.41667		2.96703	5.04762
	1.44231		1.97802	1.35922
	2.55172		0.832466	1.06796
			9.44444	3.94231
			8.02198	1.82692
			8.13187	3.75
			1.32967
			3.58696	5
			1.20879	0.932692
			1.95652	17.1154
			1.97802	2.30769
			7.17391	2.5
			4.17582
			8.57143	6.34615
			4.28571	5
			9.23077	6.05769
			1.86813	6.86869
			14.3137
			8.33333	6.73077
			4.05941	5.76923
			4.21569
			5.2439	2.12963
			2.84211	12.037
10 Days	1.562	2.367	4.63158	5.74074
	6.777	3.371	3.05263	6.75926
	1.787	6.744		4.6789
	2.725	7.52	3.05263	2.7156
	6.24	2.697	4.94737	14.5098
	3.973	3.523	6.66667
	4.719	2.323	4.58333	27.8846
	3.871	2.243	5.26316	4.42308
	3.046	5.414	9.68421	3.75
	4.232	5.094	18.9583	3.75
	4.677	6.099		25.2885
	3.355	5.242		5.38462
	2.813	5.78	8.24074	5.96154
	4.089	5.117	7.87037	12.0192
	3.174	6.609	10
	4.42	6.852	10.6579	3.36538
	5.293	7.561	6.99029
	8.709	8.329	2.37624
	2.699	3.747	1.08911	3.46939
	23.593	3.241	6.13861	4.38776
	18.772	2.171	1.68317	1.9802
	4.396	2.564	1.02273	2.9703
	2.654	3.056	1.13636
	2.731	2.938	3.14607	1.28713
	3.033	2.109		2.67327
	2.394	3.611	1.16471	1.68317
	2.563	4.164	1.41176	0.990099
	1.822	4.515	2.11765	0.693069
	2.403	1.981	0.594059	3.16832
	5.707	5.843	0.693069	1.48515
	4.048	9.225		1.78218
	6.404	6.297		1.58416
	7.581	4.021	6.23762	0.990099
	4.965	5.146	4.4	0.990099
	13.593	4.381	1.16505	2.27723
	4.612	5.22857	2.78846
	4.792	9.44954	8.34951
	5.975	7.04688	0.8	1.07843
	4.691	21.0789		2.57426
	2.59813	23.4821		2.94118
	0.5		3.63636	2.17822
	11.0882		6.46465	2.27723
	1.12037		2.55102	3.5
	1.84259		2.04082	1.9
	4.68067		1.42857	1.1
	1.97297		1.53061	1
	2.30556		5.20408	1.7
	1.11927		1.32653
	0.899083		1.32653
			2.14286
			1.34615
			1.04762	1.65049
			0.865385	0.961538
			12.5	2.59615
			8.75	4.27184
			2.57143
			5.52381	2.13592
			5.90476	3.59223
			0.485437	3.84615
			0.873786	4.17476
			1.06796	2.13592
			2.52427	0.679612
			3.23529
			2.71845	1.06796
			0.873786	1.06796
				3.49515
			2.59615	3.59223
			1.74757	4.42308
			8.75	0.588235
			18.3654	2.15686
			4.27184	2.84314
			5.14563	1.17647
			5.33981	1.38614
			5.53398	2.2549
			0.776699	0.990099
			0.776699	0.784314
			6.34615
			6.44231
			0.582524

## Sheet: Fig2A, RT4-2 cells
Figure 2A: MP (-mV) in RT4-2 Cells; Effect of Furosemide
S1 cells		T4-2 cells		RT4-2 cells
Control	Furosemide	Control	Furosemide	Control	Furosemide
25	30	19	38	16	17
30	29	21	25	12	33
26	28	13	18	15	19
23	27	13	25	12	25
21	25	21	26	10	24
31	23	19	24	13	23
33	39	11	19	11	15
35	37	19	31	12	24
21	36	15	33	12	19
22	34	15	29	11	19
22	32	10	33	12	20
21	31	19	25	14	20
28	24	12	19	14	20
29	23	15	38	16	19
24	18	14	31	12	18
33	32	15	28	11	14
27	29	25	24	13	15
25	25	18	36	15	21
17	36	27	28	14	21
20	44	23	29	13	22
21	47	21	26	12	15
18	21	28	37	18	18
33	42	25	26	12	15
38	24	31	27	13	18
39	25	29	38	10	42
41	30	34	23	11	17
19	20	39	18	9	21
23	19	27	28	11	17
26	19	28	25	10	20
28	24	25	20	14	25
22	29	23	19	16	19
26	22	27	24	10	15
24	24	21	17	10	17
29	27	19	23	8	21
21	26	15	20	11	18
24	28	12	24	13	18
25	34	17	27	12	19
32	31	36	28	18	19
28	28	29	37	13	19
25	25	32	36	10	19
21	46	35	30	8	14
30	44	32	38	14	20
24	39	27	18	13	21
24	24	29	39	20	22
21	28	28	24	11	18
28	27	32	19	10	15
30	22	25	20	13	19
21	22	35	26	14	24
22	27	29	25	18	21
21	29	29	24	13	21
17	28	18	14	10	16
32	26	16	15	10	23
15	31	26	20	15	24
23	28	25	15	10	20
18	24	15	20	14	43
24	19	22	13	11	16
23	21	21	19	19	24
26	25	14	14	21	17
18	28	20	18	11	14
41	21	22	17	9	17
23	30	29	18	9	19
25	29	17	17	8	22
24	35	28	14	10	16
15	21	18	19	13	17
17	37	15	14	10	19
21	39	16	18	13	23
16	24	14	16	9	21
37	21	12	21	11	16
23	17	15	17	14	19
21	19	14	15	11	18
15	22	11	15	12	19
19	26	19	19	8	19
21	30	17	16	20	25
22	28	18	18	18	15
24	26	18	19	13	15
17	24	16	20	8	15
19	29	15	18	29	15
25	19	15	14	18	33
21	18	15	13	9	23
19	21	13	16	12	16
22	22	16	13	15	43
21	26	12	13	12	17
30	21	23	13	12	16
26	17	14	21	10	14
17	18	15	17	10	21
20	31	22	13	10	17
18	44	13	16	13	19
19	21	16	14	14	19
24	19	15	11	11	24
23	23	24	14	15	19
26	24	22	24	8	19
28	19	23	22	10	18
17	18	20	23	10	24
19	21	19	18	12	24
18	26	13	21	11	16
21	27	13	17	9	21
20	21	15	18	24	22
24	28	15	15	19	22
23	30	12	13	13	19
26	24	13	14	13	19
25	39	20	24	15	21
24	37	23	16	12	25
26	29	25	16	13	17
22	34	18	26	21	24
20	30	18	19	13	33
23	29	29	22	17	25
24	30	26	22	17	19
23	28	14	30	15	19
25	48	13	28	14	21
16	38	21	22	14	17
23	36	16	26	13	17
24	47	26	19	18	19
29	27	13	22	11	21
28	50	19	25	12	18
30	24	27	17	15	15
31	27	18	21	12	21
29	28	13	11	11	20
32	34	25	20	9	25
18	28	19	22	12	22
17	33	30	19	13	16
22	29	15	22	14	19
21	30	23	24	13	17
25	28	33	28	17	16
26	33	17	19	12	19
24	24	18	11	11	19
26	39	11	24	2 2	20
28	31	16	22	12	18
29	29	21	22	18	12
17	33	25	16	11	17
29	29	32	20	10	20
28	37	11	20	14	17
27	29	23	30	14	19
30	25	23	20	14	19
24	37	19	26	20	16
26	25	25	19	17	17
30	28	20	22	1 2	17
24	17	29	26	10	21
25	20	13	19	13	17
23	27	21	21	19	21
19	28	15	20	16	21
17	26	13	20	13	19
23	21	17	24	9	14
24	23	26	16	11	19
22	31	17	22	11	20
23	30	26	20	14	20
24	29	13	25	13	24
22	35	14	17	18	15
17	39	27	23	10	20
24	34	19	20	10	19
16	28	30	23	11	18
19	29	24	21
21	28	17	24
20	27	18	17
34	34	28	29
37	30	23	21
29	32	18	20
19	31	18	13
16	32	14	36
22	35	13	21
17	36	25	30
23	37	16	15
17	21	27	23
19	42	19	20
21	44	11	21
27	48	12	14
29	52	44	19
26	48	14	24
28	38	17	23
31	45	25	23
33	32	22	24
34	35	15	20
32	46	15	18
31	36	16	20
30	24	29	14
26	22	30	18
28	21	24	23
22	21	24	15
24	24	15	30
27	22	19	15
26	23	23	25
24	51	15	20
23	45	30	18
22	48	19	20
27	53	27	14
22	38	26	18
24	49	25	23
19	35	24	15
22	50	19	30
26	26	23	15
24	27	26	25
25	26	14	18
23	18	10	15
27	48	23	17
26	50	20	21
25	55	24	25
24	57	27	17
19	26	25	28
21	60	30	21
28	51	14	21
25	64	15	27
		16	35
		18	20
		25	25
		21	14
		16	13
		19	19
		14	18
		19	15
		19	19
		23	15
		24
		20
		19
		20
		21
		19
		20
		18

## Sheet: Fig3B,Anti-Integrins
Figure 3B: MP (-mV) in Anti-Integrins-Treated S1 cells; Effect of Furosemide
IgG Control		Anti-b1		Anti-b4
Control	Furosemide	Control	Furosemide	Control	Furosemide
20	24	18	20	19	28
24	40	26	18	17	22
21	30	26	30	20	19
26	22	22	40	20	11
22	26	10	30	25	27
20	26	49	19	22	19
21	25	10	10	21	29
25	29	28	14	26	23
25	42	16	26	28	19
20	30	26	26	20	16
22	32	26	23	20	32
25	28	12	21	12	19
28	30	40	16	25	25
25	38	27	28	21	18
28	31	24	33	19	24
21	30	26	29	28	25
27	30	24	20	19	19
16	22	11	20	21	31
18	24	12	21	23	11
27	28	10	34	21	34
25	29	20	39	32	11
26	24	12	13	17	18
26	32	10	19	14	16
22	32	24	18	17	23
15	27	16	19	20	16
23	28	26	14	14	31
24	29	10	18	21	23
21	38	12	36	17	32
30	28	10	22	12	28
24	25	10	23	17	26
24	44	29	25	18	19
23	24	12	26	22	24
19	32	30	13	21	19
22	24	31	32	19	14
16	29	17	26	21	16
22	24	15	13	20	32
25	19	15	24	21	11
25	29	10	13	18	32
25	30	10	20	31	27
22	33	9	23	26	28
15	29	27	29	19	24
26	31	20	21	23	26
27	28	20	29	20	22
23	34	12	22	20	26
25	31	18	27	22	19
27	28	19	16	21	23
25	41	13	26	19	28
24	31	10	24	21	27
25	30	16	31	20	29
19	28	18	18	23	30
25	23	24	24	18	26
24	18	27	21	31	26
20	28	20	29	25	28
23	28	24	26	28	19
23	32	20	30	24	17
18	28	37	25	27	39
21	24	17	30	24	30
26	30	18	24	23	26
27	29	16	29	14	27
26	28	39	25	19	20
18	30	20	28	26	34
27	28	17	29	22	19
24	29	24	30	19	24
22	27	28	28	21	20
25	25	40	19	25	20
19	26	17	27	18	27
24	30	19	19	24	18
21	24	37	19	16	17
26	26	16	29	18	24
20	24	29	27	24	19
21	24	20	28	17	19
18	29	20	28	25	27
19	24	25	31	22	23
24	30	35	24	19	13
19	19	38	22	26	17
19	22	27	27	30	30
19	25	18	25	23	18
17	27	24	27	24	26
18	29	20	29	27	15
14	30	20	28	18	20
24	29	29	26	26	29
23	28	24	30	17	26
28	30	30	28	20	17
27	19	28	27	31	28
21	22	35	28	22	19
18	21	17	29	25	33
26	27	24	28	19	17
21	31	22	30	16	24
16	25	18	25	19	38
21	26	19	30	21	21
19	30	13	31	24	27
25	26	22	28	22	27
24	22	25	32	30	22
22	29	19	32	28	21
25	27	24	24	25	17
19	34	25	30	25	14
19	30	19	25	20	26
18	24	24	30	28	17
24	30	20	22	24	20
22	29	20	31	24	14
14	31	19	35	15	15
27	36	22	30	17	19
22	22	28	32	14	17
24	30	25	27	17	28
20	33	26	33	14	20
30	28	25	33	20	18
22	30	19	28	18	16
23	30	18	34	17	18
19	30	18	18	20	18
19	22	19	23	18	17
15	26	24	24	11	17
21	28	26	30	18	20
27	38	19	27	19	19
17	32	24	28	20	15
21	36	21	26	20	17
31	28	19	28	14	19
18	29	22	29	16	24
23	42	27	32	13	25
30	24	20	32	19	19
28	30	27	31	18	16
18	24	28	26	20	20
28	30	26	32	20	17
26	22	25	31	19	18
25	22	24	34	20	17
29	37	18	24	11	16
25	30	22	31	11	11
25	25	24	25	18	12
19	28	20	34	20	13
24	28	28	28	18	16
21	40	24	26	15	20
20	31	20	26	14	22
24	43	20	20	19	16
28	40	29	26	16	19
20	36	22	29	19	15
22	22	26	35	16	21
15	28	18	28	18	18
25	38	24	30	10	22
18	36	20	25	15	18
20	35	26	25	20	18
17	24	29	24	20	17
28	34	36	30	15	17
26	40	26	31	19	17
29	32	19	32	17	26
22	34	23	29	11	13
18	36	25	34	16	19
27	19	30	31	13	27
21	24	28	29	19	18
24	20	25	28	18	16
23	30	29	36	21	19
20	32	24	29	17	18

## Sheet: Fig4B,MP, AGA treatment
Figure 4B: MP (-mV) in AGA-treated Cells; Effect of Furosemide
S1 cells		T4-2 cells		S1 cells+AGA		T4-2 cells+AGA
Control	Furosemide	Control	Furosemide	Control	Furosemide	Control	Furosemide
22	24	12	10	12	10	13	10
31	33	27	38	27	38	14	9
28	17	11	19	11	19	10	7
22	21	21	12	21	12	18	11
30	21	18	18	18	18	12	10
21	19	29	26	29	26	8	6
27	21	18	15	18	15	10	12
28	26	30	17	30	17	11	10
29	24	13	23	13	23	6	14
33	19	11	14	11	14	13	9
22	23	18	22	18	22	5	10
32	22	14	23	14	23	8	10
34	26	20	17	20	17	6	13
24	17	16	11	16	11	6	9
20	20	13	17	13	17	9	10
24	28	31	16	31	16	5	9
34	18	22	11	22	11	9	7
25	19	17	21	17	21	14	8
37	21	17	14	17	14	16	10
30	25	20	21	20	21	15	8
28	34	18	13	18	13	7	10
29	36	19	21	19	21	5	11
19	22	17	21	17	21	10	14
21	19	16	19	16	19	14	9
21	28	15	19	15	19	12	9
17	24	12	11	12	11	13	12
26	19	17	10	17	10	13	8
18	22	11	18	11	18	16	11
20	24	17	13	17	13	10	12
20	26	13	17	13	17	15	8
20	20	12	19	12	19	11	12
36	19	14	16	14	16	17	12
32	24	19	24	19	24	11	8
25	25	14	15	14	15	14	16
22	35	17	23	17	23	9	11
23	21	11	24	11	24	19	12
18	17	32	18	32	18	7	9
20	15	12	19	12	19	15	7
23	21	18	24	18	24	9	13
26	22	8	16	8	16	13	11
17	20	16	17	16	17	7	10
17	17	19	25	19	25	15	8
22	22	13	17	13	17	11	13
24	25	18	22	18	22	12	8
25	23	14	12	14	12	7	12
23	19	27	10	27	10	11	11
26	29	15	36	15	36	14	16
20	31	29	13	29	13	11	11
19	28	26	20	26	20	7	15
18	27	21		21		7	12
23	26	7	14	7	14	8	12
21	28	8	19	8	19	5	9
23	27	11	14	11	14	6	8
19	26	8	19	8	19	8	11
36	25	13	12	13	12	22	10
29	25	6	9	6	9	9	9
22	28	7	18	7	18	9	8
24	27	15	8	15	8	9	19
23	29	9	12	9	12	13	8
17	31	14	8	14	8	11	9
19	28	14	14	14	14	8	11
21	41	19	13	19	13	9	7
18	42	10	10	10	10	7	8
16	43	8	13	8	13	10	8
17	45	9	14	9	14	11	7
17	49	9	8	9	8	9	9
20	38	10	9	10	9	8	11
22	37	15	8	15	8	7	7
23	26	8	11	8	11	12	8
21	25	9	9	9	9	9	9
19	24	11	10	11	10	11	7
29	20	10	12	10	12	8	6
31	16	9	7	9	7	10	11
26	19	14	8	14	8	8	12
28	21	19	7	19	7	9	12
25	19	16	14	16	14	8	8
24	17	14	9	14	9	8	9
23	18	12	6	12	6	11	8
22	34	9	9	9	9	6	11
19	36	8	8	8	8	9	9
17	35	14	12	14	12	5	9
25	37	11	12	11	12	9	12
22	39	15	9	15	9	13	9
19	41	16	13	16	13	10	8
24	44	9	12	9	12	7	10
21	27	19	8	19	8	11	18
17	28	15	7	15	7	12	9
21	26	14	12	14	12	8	11
26	45	14	7	14	7	8	7
31	42	10	9	10	9	9	13
19	41	14	8	14	8	8	11
17	33	9	12	9	12	9	7
21	38	10	8	10	8	7	8
22	37	10	9	10	9	10	8
19	36	19	9	19	9	11	7
22	33	11	8	11	8	9	12
19	35	10	6	10	6	8	8
17	32	8	9	8	9	7	12
22	41	19	11	19	11	6	14
19	38	10	14	10	14	9	10
24	35	16	17	16	17	11	5
17	37	17	18	17	18	10	7
20	46	18	13	18	13	9	8
27	28	21	22	21	22	10	6
20	24	22	28	22	28	7	9
18	19	20	14	20	14	6	7
18	33	14	29	14	29	7	8
23	29	15	13	15	13	8	6
26	37	10	15	10	15	6	7
31	33	11	36	11	36	11	6
19	28	12	21	12	21	7	9
32	29	10	13	10	13	9	14
28	24	16	14	16	14	6	9
21	19	15	14	15	14	5	8
18	31	17	13	17	13	8	11
23	29	26	15	26	15	7	7
22	31	23	34	23	34	7	6
21	28	27	21	27	21	6	8
26	32	16	13	16	13	7	10
23	31	24	11	24	11	14	8
22	37	17	15	17	15	11	7
24	41	24	14	24	14	7	11
18	39	24	14	24	14	12	10
19	35	16	22	16	22	7	6
24	34	23	14	23	14	11	6
22	21	17	28	17	28	6	11
17	28	16	17	16	17	9	7
13	32	25	23	25	23	8	7
15	33	16	15	16	15	8	10
25	47	25	27	25	27	10	9
23	29	11	14	11	14	7	8
25	33	17	14	17	14	9	9
24	46	20	13	20	13	9	10
20	38	21	11	21	11	8	7
19	42	14	15	14	15	5	9
19	45	10	11	10	11	6	7
19	41	27	12	27	12	7	6
21	44	22	14	22	14	13	8
24	42	15	37	15	37	11	7
26	36	16	14	16	14	12	8
21	29	18	18	18	18	6	9
24	37	21	13	21	13	9	7
19	28	10	13	10	13	10	10
25	35	15	35	15	35	7	8
17	30	26	14	26	14	6	8
21	34	17	27	17	27	11	5
19	29	25	17	25	17	8	9
22	28	16	29	16	29	5	8
18	22	24	13	24	13		8
21	30	16		16
22	32	13	10
23	37	14	9
24	44	10	7
22	28	18	11
31	45	12	10
35	37	8	6
17	37	10	12
34	38	11	10
19	41	6	14
33	33	13	9
30	46	5	10
18	38	8	10
19	29	6	13
17	35	6	9
24	42	9	10
20	29	5	9
14	35	9	7
21	36	14	8
23	29	16	10
24	28	15	8
24	33	7	10
23	35	5	11
29	29	10	14
28	24	14	9
30	25	12	9
28	26	13	12
27	37	13	8
26	29	16	11
22		10	12
23		15	8
25		11	12
19		17	12
17		11	8
18		14	16
16		9	11
17		19	12
16		7	9
18		15	7
27		9	13
26		13	11
25		7	10
26		15	8
25		11	13
24		12	8
27		7	12
23		11	11
22		14	16
24		11	11
23		7	15
22		7	12
26		8	12
22		5	9
27		6	8
32		8	11
28		22	10
31		9	9
22		9	8
29		9	19
27		13	8
28		11	9
31		8	11
29		9	7
26		7	8
21		10	8
31		11	7
36		9	9
37		8	11
33		7	7
42		12	8
40		9	9
38		11	7
20		8	6
21		10	11
20		8	12
18		9	12
29		8	8
32		8	9
34		11	8
28		6	11
27		9	9
26		5	9
29		9	12
27		13	9
33		10	8
34		7	10
33		11	18
29		12	9
34		8	11
22		8	7
24		9	13
27		8	11
29		9	7
33		7	8
24		10	8
21		11	7
28		9	12
27		8	8
30		7	12
29		6	14
27		9	10
34		11	5
27		10	7
28		9	8
31		10	6
30		7	9
28		6	7
29		7	8
27		8	6
26		6	7
25		11	6
27		7	9
31		9	14
30		6	9
32		5	8
27		8	11
28		7	7
26		7	6
32		6	8
34		7	10
32		14	8
31		11	7
30		7	11
28		12	10
32		7	6
25		11	6
24		6	11
26		9	7
34		8	7
33		8	10
36		10	9
33		7	8
27		9	9
26		9	10
28		8	7
28		5	9
27		6	7
26		7	6
20		13	8
26		11	7
29		12	8
31		6	9
20		9	7
27		10	10
26		7	8
28		6	8
31		11	5
21		8	9
33		5	8
27			8
24

## Sheet: Fig4C,Rin, AGA treatme
Figure 4C: Rin (MOhm) in AGA-Treated Cells; Effect of Furosemide
S1 cells		T4-2 cells		S1 cells+AGA		T4-2 cells+AGA
Control	Furosemide	Control	Furosemide	Control	Furosemide	Control	Furosemide
5.693	3.635	2.92453	0.377358	2.06	2.465	0.641509	0.383178
12.03	2.428	2.64151	0.754717	2.181	1.907	0.575472	0.415094
5.964	4.405	1.13208	0.566038	3.393	1.721	0.622642	0.45283
1.553	3.013	1.22642	0.471698	1.809	1.867	0.509434	0.415094
6.553	2.661	0.849057	0.754717	6.282	1.148	0.481132	0.5
3.472	3.98387	0.283019	1.98113	3.127	1.986	0.518868	0.5
9.144	1.78788	0.566038	0.380952	2.668	1.766	0.45283	0.471698
7.751	2.41667	1.41509	0.471698	2.877	2.75229	0.505051	0.575472
4.614	2.62963	4.19048	2.45283	2.982	0.917431	0.280374	0.53271
4.543	0.577982	1.69811	0.471698	2.251	0.825688	0.320755	0.867925
5.163	0.981481	0.283019	0.283019	1.417	1.55963	0.528302	0.971698
2.228	1	3.49057	0.660377	3.817	0.285714	0.528302	0.925234
2.446	0.62963	0.471698	1.41509	2.084	0.47619	0.54717	1.16038
3.843	1.01961	0.849057	1.32075	2.447	0.47619	0.556604	1.01942
4.685	1.7451	0.471698	1.13208	2.849	0.571429	0.575472	0.0283019
4.342	0.921569	0.660377	0.566038	4.258	4.154	0.283019	0.761905
5.736	1.5	0.566038	0.576923	2.523	2.897	0.380952	0.754717
4.198	6.27273	3.11321	1.03774	2.155	1.558	0.280374	1.2381
4.083	6.6055	1.32075	1.08911	2.596	0.788	0.190476	0.471698
2.525	1.00917	1.13208	0.588235	1.955	8.465	0.190476	0.283019
2.967	1.88889	2.83019	0.873786	1.92	1.522	0.188679	0.380952
2.184	6.88073	3.11321	0.582524	3.183	2.16	0.283019	0.566038
2.012	1.83486	3.49057	0.776699	4.562	1.976	0.283019	0.571429
2.537	4.78632	2.64151	0.490196	3.583	1.788	0.285714	0.188679
2.136	1.42373	1.32075	0.384615	2.545	3.118	0.285714	0.285714
2.334	0.909091	0.849057	1.41509	1.814	1.588	0.471698	0.471698
2.572	1.00917	1.69811	1.17647	3.386	5.272	0.754717	0.380952
2.705	10.5085	1.22642	1.8	1.094	4.627	0.571429	0.285714
2.444	8.72881	2.07547	0.970874	4.876	3.467	0.566038	0.571429
2.314	1.36364	2.73585	0.865385	2.238	4.595	0.285714	0.761905
2.634	3	1.26214	0.188679	3.509	2.553	0.283019	0.377358
1.922	3.06306	1.88679	1.69811	4.578	5.391	0.471698	0.285714
1.772	2.03883	1.32075	0.377358	5.904	1.988	0.471698	0.380952
1.934	2.01923	1.32075	0.471698	8.895	1.89	0.377358	0.285714
2.184	2.67327	1.22642	0.471698	3.396	2.073	0.660377	0.380952
1.959	3.16832	0.471698	0.660377	3.294	3.932	0.190476	0.283019
2.58	2.17822	1.22642	0.188679	4.154	1.644	0.377358	0.285714
1.179	2.98077	0.566038	0.283019	2.897	1.78	0.666667	0.285714
2.046	1.44444	0.660377	0.566038	1.558	2.446	0.285714	0.471698
11.047	1.2037	0.471698	0.566038	0.788	2.052	0.849057	0.471698
3.658	1.11111	0.283019	0.660377	0.465	4.908	0.188679	0.188679
20.63		0.377358	0.566038	1.522	5.745	0.471698	0.380952
2.483		0.849057	0.571429	2.16	2.389	0.377358	0.377358
3.096		0.471698	0.571429	1.976	3.526	0.283019	0.566038
9.808		0.471698	0.380952	1.788	3.097	0.377358	0.571429
4.131		0.566038	0.754717	3.118	2.323	0.283019	0.188679
6.261		0.849057	0.283019	1.588	2.837	0.47619	0.285714
6.813		2.07547	0.380952	5.272	5.12	0.754717	0.471698
3.094		0.660377	0.380952	4.627		0.186916	0.380952
3.009		0.188679	0.384615	3.467		0.377358	0.285714
2.215		0.190476	0.47619	4.595		0.283019	0.571429
1.656		0.377358	0.285714	2.553		0.188679	0.761905
3.121		1.13208	0.380952	5.391		0.283019	0.377358
4.179		0.283019	0.380952	1.133		0.188679	0.285714
4.099		0.660377	0.471698	2.932		0.283019	0.380952
7.339		0.471698	0.660377	1.593		0.188679	0.285714
3.591		0.849057	0.283019	2.125		0.188679	0.380952
4.331		0.761905	0.283019	0.96		0.377358	0.283019
4.016		0.283019	0.943396	6.474		0.186916	0.285714
3.119		0.188679	0.566038	5.065		0.377358	0.285714
3.345		0.566038	0.190476	5.099		0.283019	0.471698
2.529		0.377358	0.280374	5.728		0.188679	0.471698
2.978		0.188679	0.283019	4.236		0.188679	0.188679
3.267		0.188679	0.471698	1.988		0.0934579	0.380952
1.948		0.285714	0.566038	1.89		0.283019	0.377358
2.23		0.471698		2.073		0.283019	0.3
7.298		2.83019		3.932		0.283019	0.408163
6.472		1.79245		1.644		0.188679	0.0961538
6.07		1.69811		1.78		0.283019	0.3
6.013		0.471698		2.446		0.283019	0.192308
6.716		0.566038		2.052		0.188679	0.192308
1.856		0.566038		2.055		0.188679	0.283019
1.349		2.83019		3.536		0.377358	0.188679
1.801		0.373832		3.968		0.283019	0.188679
1.142		0.283019		4.908		0.283019	0.188679
2.12		0.280374		5.745		0.471698	0.188679
1.504		0.280374		2.389			0.0943396
1.386		0.373832		3.526			0.188679
5.14655		0.186916		3.097			0.283019
2		0.188679		2.323			0.283019
5.41667		0.280374		2.837			0.188679
1.08411		0.188679		5.12			0.283019
2.41026		0.373832		5.571			0.0943396
3.28972		0.283019		3.479			0.188679
12.243		0.46729		5.801
3.52941		0.560748		11.7
5.09259		0.560748		2.385
6.28571		0.377358		2.398
1.27273		1.40187		1.292
1.59302		2.61682		1.176
2.68519		0.46729		1.165
1.34259		0.471698		1.122
1.50495		0.188679		2.617
2		0.377358		1.384
15.1538		0.471698		1.375
7.26126				3.65
7.37037				2.887
1.06383				2.973
1.04255				4.033
5.47368				1.98
2.94737				2.121
4.07407				0.836364
1.86916				2.09091
7.28972				1.63964
1.68224				2.72727
1.39091				0.825688
1.18182				1.19266
7.63636				0.275229
5.33898				1.41414
0.598291				0.888889
1.49533				0.686275
1.86275				1.08911
2.125				1.08911
2.35849				0.642202
3.42105				0.490196
1.65049				0.679612
1.53846				1.13208
1.19658

## Sheet: Fig5B,S1 Reseeded in Matrigel
Figure 5B: MP (-mV) in S1 Cells Reseeded in Matrigel; Effect of Furosemide
S1 cells		Reseeded S1 cells
Control	Furosemide	Control	Furosemide
29	26	18	20
24	25	19	20
20	27	18	22
28	34	16	25
26	30	21	16
26	33	22	17
19	18	21	27
22	34	19	25
32	31	18	17
24	21	19	28
22	28	14	26
28	33	14	22
21	33	14	23
18	29	20	25
27	28	18	26
24	27	16	23
32	22	17	24
19	32	22	18
19	28	14	27
24	30	16	28
27	21	15	14
25	34	19	25
26	26	18	27
30	29	15	24
23	27	22	19
15	26	18	26
24	33	17	28
27	24	15	26
25	22	18	21
24	26	17	25
20	28	18	18
24	25	15	24
25	28	18	23
26	30	19	26
25	25	15	19
30	30	19	25
26	31	16	20
26	27	21	25
28	28	19	24
25	24	20	22
28	31	19	19
23	28	20	24
24	30	17	24
25	29	14	24
22	33	14	17
26	24	20	28
25	29	18	29
18	21	17	23
28	27	14	25
20	34	20	26
19	24	19	17
25	27	15	18
21	35	13	17
29	18	17	19
22	34	16	21
24	25	15	17
23	28	12	20
25	34	14	14
20	19	14	18
27	28	14	17
26	26	15	17
27	29	13	19
26	21	13	18
27	26	13	17
28	29	12	19
25	29	14	18
26	31	14	17
24	23	12	18
25	28	14	20
21	32	13	19
24	28	15	14
25	22	12	16
23	21	14	21
24	29	13	18
18	30	15	18
23	30	14	16
24	28	10	21
25	19	15	15
23	28	19	20
17	19	14	19
28	19	19	16
23	29	15	14
27	28	14	16
24	27	15	19
28	28	15	17
19	28	15	13
20	32	17	17
20	31	13	18
25	26	15	18
31	31	18	20
20	29	14	17
28	31	18	19
21	35	12	17
26	29	15	17
20	33	15	18
24	26	16	19
21	30	11	21
28	34	11	16
23	31	11	15
19	27	14	17
24	32	14	18
19	30	16	28
27	31	15	18
24	31	16	23
24	32	14	24
25	31	17	28
28	29	17	19
25	34	14	19
25	29	17	27
23	36	14	22
29	29	16	35
27	25	16	15
20	28	16	23
26	24	18	28
28	28	15	16
22	33	18	25
24	21	17	14
28	22	14	21
28	28	19	21
26	25	13	13
26	30	16	32
25	27	18	30
31	25	14	20
31	24	17	15
25	19	12	18
24	28	17	18
25	31	15	26
20	26	13	24
21	22	14	18
24	21	12	12
25	30	14	14
27	33	14	24
28	24	15	32
18	28	13	14
24	22	16	18
23	28	13	24
28	25	17	22
27	19	16	30
19	27	16	23
24	29	17	21
27	27	11	25
24	30	14	21
26	24	15	25
20	25	17	26
23	27	18	20
21	30	18	26
26	30	13	20
25	28	11	26
26	31	18	27
27	29	19	24
